# Supplementary material for: Development of high-titer class-switched antibody responses to phosphorylated amino acids is prevalent in pancreatic ductal adenocarcinoma
Source: Front Immunol. 2025 Mar 28;16:1501943. doi: 10.3389/fimmu.2025.1501943 (PMC11985851; doi:10.3389/fimmu.2025.1501943)
Supplement: Supplementary file 2 [file Table1.xlsx]

## Sheet: Table S1A
Supp. Table 1A: PDAC plasma samples are used for the assessment of anti-adduct IgG reactivity. F=Female; M=Male; MX= Metastasis data not available.
Study Code	Age	Sex	Metastasis
PDAC1	58	F	M1
PDAC2	65	M	M0
PDAC3	67	M	M0
PDAC4	81	F	M1
PDAC5	68	M	M1
PDAC6	59	M	M0
PDAC7	62	M	M1
PDAC8	73	M	M0
PDAC9	59	F	M1
PDAC10	54	M	M1
PDAC11	72	M	M1
PDAC12	63	M	M0
PDAC13	75	F	M1
PDAC14	51	F	M1
PDAC15	87	F	M0
PDAC16	59	M	M0
PDAC17	73	M	M0
PDAC18	59	F	M1
PDAC19	64	M	M0
PDAC20	50	M	M0
PDAC21	63	M	M0
PDAC22	90	M	M0
PDAC23	69	M	M0
PDAC24	64	M	M0
PDAC25	81	M	M0
PDAC26	67	M	M1
PDAC27	77	F	MX
PDAC28	69	M	M0
PDAC29	72	M	M0
PDAC30	61	M	MX
PDAC31	60	F	M1
PDAC32	72	F	M0
PDAC33	86	M	M1
PDAC34	53	M	M0
PDAC35	70	F	MX
PDAC36	87	M	M1
PDAC37	72	M	M0
PDAC38	74	F	M0
PDAC39	73	M	M0

## Sheet: Table S1B
Supp. Table 1B: Control samples used for the assessment of anti-adduct IgG reactivity. F=Female; M=Male
Study Code	Age	Sex
HD1	58	F
HD2	65	M
HD3	67	M
HD4	81	F
HD5	68	M
HD6	59	M
HD7	62	M
HD8	73	M
HD9	59	F
HD10	54	M
HD11	72	M
HD12	63	M
HD13	75	F
HD14	51	F
HD15	87	F
HD16	59	M
HD17	73	M
HD18	59	F
HD19	64	M
HD20	50	M
HD21	63	M
HD22	90	M
HD23	69	M
HD24	64	M
HD25	81	M
HD26	67	M
HD27	77	F
HD28	69	M
HD29	72	M
HD30	61	M
HD31	60	F
HD32	72	F
HD33	86	M
HD34	53	M
HD35	70	F
HD36	87	M
HD37	72	M
HD38	74	F
HD39	73	M
HD40	68	F

## Sheet: Table S1C
Supp. Table 1C: PDAC-PT plasma samples are used for the assessment of anti-adduct IgG reactivity. F=Female; M=Male; MX= Metastasis data not available.
Study Code	Age	Sex	Metastasis	Time After Initial Treatment (days)
PDAC-PT1	70	F	M1	49
PDAC-PT2	57	M	M1	17
PDAC-PT3	63	F	M1	27
PDAC-PT4	67	M	M0	69
PDAC-PT5	66	M	M0	16
PDAC-PT6	73	M	M1	20
PDAC-PT7	71	M	M0	9
PDAC-PT8	59	M	M1	32
PDAC-PT9	77	M	M0	19
PDAC-PT10	85	F	M1	7
PDAC-PT11	64	F	M0	135
PDAC-PT12	83	M	M0	370

## Sheet: Table S2
Supp. Table 2: Adducts and antigens used in ELISA.
Adducts	Amino acid modify	Peptide Sequence	Formula	M.W.	Purity	Source	Coating concentration
Unmodified Lysine	K	H2N-RRKRR-OH	C30H62N18O6	770.93	0.9931	Abclonal Science	10 µM
Monomethyl-Lys	K	H2N-RRK(Methylation)RR-OH	C31H64N18O6	784.92	0.9054	Abclonal Science	10 µM
Dimethyl-Lys	K	H2N-RRK(Dimethylation)RR-OH	C32H66N18O6	798.92	0.9297	Abclonal Science	10 µM
Trimethyl-Lys	K	H2N-RRK(Trimethylation)RR-OH	C33H68N18O6	812.92	0.9961	Abclonal Science	10 µM
Formyl-Lys	K	H2N-RRK(Formylation)RR-OH	C31H62N18O7	798.96	0.9181	Abclonal Science	10 µM
Propionyl-Lys	K	H2N-RRK(Propionylation)RR-OH	C33H66N18O7	826.93	0.9474	Abclonal Science	10 µM
Butyryl-Lys	K	H2N-RRK(Butyrylation)RR-OH	C34H68N18O7	841.04	0.9388	Abclonal Science	10 µM
2-Hydroxyisobutyryl-Lys	K	H2N-RRK(2-Hydroxyisobutyrylation)RR-OH	C34H68N18O8	857.03	0.9577	Abclonal Science	10 µM
Crotonyl-Lys	K	H2N-RRK(Crotonylation)RR-OH	C34H66N18O7	839.02	0.9873	Abclonal Science	10 µM
Malonyl-Lys	K	H2N-RRK(Malonylation)RR-OH	C33H64N18O9	856.99	0.9028	Abclonal Science	10 µM
Succinyl-Lys	K	H2N-RRK(Succinylation)RR-OH	C34H66N18O9	871.02	0.9808	Abclonal Science	10 µM
Glutaryl-Lys	K	H2N-RRK(Glutarylation)RR-OH	C35H68N18O9	885.04	0.9639	Abclonal Science	10 µM
Beta-hydroxybutyryl-Lys	K	H2N-RRK(β-hydroxybutyrylation)RR-OH	C34H68N18O8	857.02	0.9565	Abclonal Science	10 µM
Biotinyl-Lys	K	H2N-RRK(Biotiylation)RR-OH	C40H76N20O8S1	997.19	0.9794	Abclonal Science	10 µM
Carbamyl-Lys	K	H2N-RR(Homocitrulline)RR-OH	C34H68N18O8	813.92	0.9358	Abclonal Science	10 µM
N-homocysteinyl-Lys	K	H2N-RRK(Homocystine)RR-OH	C34H69N19O7S1	888.07	0.9233	Abclonal Science	10 µM
Acetyl-Lys	K	H2N-K(Acetylation)x5-OH	n/a	869	>90%	New England pep	10 µM
MDA-Lys (Malondialdehyde)	K	H2N-K(MDALys)x5-OH	n/a	n/a	n/a	New England pep	10 µM
Pyrraline	K		C12H18N2O4	254.28	n/a	Toronto Research Chemicals	1 mM
CEL (N ε -(1-Carboxyethyl)-L-lysine)	K		C9H18N2O4	218.25	≥95%	Cayman Chemicals	1 mM
CML (Carboxymethyl-lysine)	K		C8H16N2O4	204.226	≥95%	Cayman Chemicals	1 mM
Fructose lysine	K		C12H24N2O7	308.331	0.9	Synthose	1 mM
NEDD8	K		n/a	8600	0.95	Fisher Scientific	1 µM
SUMO2	K		n/a	10600	n/a	Creative BioMart	1 µM
Protoporphyrin IX	K		C34H34N4O4	562.7	≥95%	Enzo Life Sciences	1 mM
Billirubin	K		C33H36N4O4	584.7	≥95%	Cayman Chemicals	1 mM
PLP (Pyridoxal phosphate - active form of vitamin B6)	K		C8H10NO6	265.2	≥95%	Cayman Chemicals	1 mM
Unmodified Arginine	R	H2N-RRRRR-OH	C30H62N20O6	798.94	0.9957	Abclonal Science	10 µM
Monomethyl-Arg	R	H2N-RRR(Methylation)RR-OH	C31H64N20O6	812.93	0.9711	Abclonal Science	10 µM
Asymmetric dimethyl-Arg	R	H2N-RRR(Asymmetric dimethylation)RR-OH	C30H62N22O6	826.93	0.9851	Abclonal Science	10 µM
Symmetric dimethyl-Arg	R	H2N-RRR(Symmetric Dimethylation)RR-OH	C32H66N20O6	826.93	0.9432	Abclonal Science	10 µM
Citrulline-Arg	R	H2N-RR(Cit)RR-OH	C30H61N19O7	799.94	0.9878	Abclonal Science	10 µM
MDA-Arg (Malondialdehyde)	R	H2N-K(MDAArg)x5-OH	n/a		n/a	Abclonal Science	10 µM
Unmodified Serine	S	H2N-RRSRR-OH	C27H55N17O7	729.83	0.9712	Abclonal Science	10 µM
Phosphoryl-Ser	S	H2NRRS(Phosphorylation)RR-OH	C27H56N17P1O10	809.83	0.9884	Abclonal Science	10 µM
GlcNAcyl-Ser (O-linked-N-acetylglucosaminylation)	S	H2N-RRS(GlcNAc)RR-OH	C35H68N18O12	933.14	0.9316	Abclonal Science	10 µM
GalNAcyl-Ser	S	H2N-RRS(GalNAc)RR-OH	C35H68N18O12	933.14	0.9012	Abclonal Science	10 µM
Pyruvoyl-Ser	S	Pyruvoyl-RRRR-OH (N-terminal Pyruvoyl )	C21H52N16O7	712.81	0.9159	Abclonal Science	10 µM
Phosphatidylserine	S		C42H78NO10P	788	≥97%	Millipore Sigma	1 mM
Unmodified threonine	T	H2N-RRTRR-OH	C28H57N17O7	743.86	0.9723	Abclonal Science	10 µM
Phosphoryl-Thr	T	H2N-RRT(Phosphorylation)RR-OH	C28H58N17O10P1	823.86	0.9708	Abclonal Science	10 µM
Unmodified Histidine	H	H2N-RRHRR-OH	C30H57N19O6	779.9	0.9595	Abclonal Science	10 µM
Methyl-His	H	H2N-RR(N-3-methyl histidine)RR-OH	C31H61N19O7	793.91	0.9822	Abclonal Science	10 µM
Unmodified Methionine	M	H2N-RRMRR-OH	C29H59N17S1O6	773.95	0.9995	Abclonal Science	10 µM
Sulfenyl-Met (SO)	M	H2N-RR(Methionine-sulfoxide)RR-OH	C29H59N17O7S1	789.95	0.9535	Abclonal Science	10 µM
Sulfinyl-Met (SO2)	M	H2N-RR(Methionine-sulfone)RR-OH	C29H59N17O8S1	805.95	0.9195	Abclonal Science	10 µM
Demethyl-Met (Homocysteine)	M	H2N-RR(Homocysteine)RR-OH	C28H57N17S1O6	759.9	0.9562	Abclonal Science	10 µM
Unmodified Tyrosine	Y	H2N-RRYRR-OH	C33H59N17O7	805.93	0.9862	Abclonal Science	10 µM
Nitrate-Tyr	Y	H2N-RRY(Nitration)RR-OH	C34H60N17O9	850.93	0.9661	Abclonal Science	10 µM
Chlorine-Tyr	Y	H2N-RR(3-chloro-tyrosine)RR-OH	C33H58N17O7C1	840.43	0.9687	Abclonal Science	10 µM
Hydroxyl-Tyr (L-DOPA)	Y	H2N-RR(L-DOPA; 3,4-dihydroxy)RR-OH	C33H59N11O18	821.93	0.9914	Abclonal Science	10 µM
Phosphoryl-Tyr	Y	H2NRRY(Phosphorylation)RR-OH	C33H60N17P1O10	885.93	0.9819	Abclonal Science	10 µM
Iodine-Tyr	Y	H2N-RR(3-Iodo-L-tyrosine)RR-OH	C33H58I1N17O7	931.79	0.9927	Abclonal Science	10 µM
Sulfonyl-Tyr (SO3)	Y	H2N-RRY(O-Sulfonylation)RR-OH	C33H59N17S1O10	885.93	0.972	Abclonal Science	10 µM
FMN (Flavin mononucleotide)	Y		C17H20N4O9P	514.4	≥95%	Cayman Chemical	1 mM
FAD (Flavin adenine dinucleotide)	Y		C27H31N9Na2O15P2	829.51	≥95%	Millipore Sigma	1 mM
Unmodified Cystine	C	H2N-RR(Cystine)RR-OH	C30H60N18S2O8	865.05	0.9801	Abclonal Science	10 µM
Cysteine	C	H2N-RRCRR-OH	C27H55N17S1O6	745.9	0.9793	Abclonal Science	10 µM
S-Homocysteinyl-Cys	C	H2N-RRC(Homocystine)RR-OH	C28H56N17O6S1	759.91	0.9817	Abclonal Science	10 µM
Glutathione-Cys	C	H2N-RRC(GSH)RR-OH	C36H68N20O12S2	1037.19	0.9485	Abclonal Science	10 µM
S-palmitoyl-Cys	C	H2N-RRC(palmitoylation)RR-OH	C43H73N17O7S1	984.42	0.9174	Abclonal Science	10 µM
Sulfonyl-Cys (SO3H)	C	H2N-RRC(Sulfonylation,SO3)RR-OH	C27H55N17O9S1	793.9	0.9373	Abclonal Science	10 µM
Succinyl-Cys	C	H2N-RR(S-2-succinyl cysteine)RR-OH	C31H59N17O9S1	846.08	0.9355	Abclonal Science	10 µM
Unmodified Glycine	G	H2N-GRRRR-OH	C26H53N17O6	699.81	0.9053	Abclonal Science	10 µM
N-myristoyl-Gly	G	(N-myristoylation)-GRRRR-OH	C40H79N17O7	910.16	0.9645	Abclonal Science	10 µM
Unmodified Tryptophan	W	H2N-RRWRR-OH	C35H60N18O6	828.97	0.9799	Abclonal Science	10 µM
Dioxygenyl-Trp	W	H2N-RR(Kynurenine)RR-OH	C48H70N18O9	833.21	0.9784	Abclonal Science	10 µM
Unmodified Glutamic Acid	E	H2N-RRERR-OH	C29H57N17O8	771.87	0.9915	Abclonal Science	10 µM
Gamma-carboxyl-Glu	E	H2N-RR(γGlu)RR-OH	C30H57N17O10	815.92	0.988	Abclonal Science	10 µM
Other residues
Adenosine 5′-diphosphoribose (ADP-Ribose)			C15H23N5O14P2	559.32	≥93%	Millipore Sigma	1 mM
Ubiquitin			n/a	8.5 kDa	0.95	Fisher Scientific	1 µM
Small ubiquitin-related modifier 1 (SUMO1)			n/a	11.5 kDa	n/a	Creative BioMart	1 µM
Neu5Gc (N-Glycolylneuraminic acid)			C11H19NO10	382.4	n/a	GlycoNZ	1 mM
Neu5Ac (N-Acetylneuraminic acid)			C11H19NO4	471.5	n/a	GlycoNZ	1 mM
Ribose			C5H10O5	150.13	0.99	Millipore Sigma	1 mM
PQQ (Pyrroloquinoline quinone )			C16H6N2O8	330.2	≥95%	Cayman Chemical	1 mM
V B9 (Folic acid)			C19H23N7O6	445.43	≥65%	Millipore Sigma	1 mM
TPP (Thiamine pyrophosphate)			C12H19ClN4O7P2S	460.77	≥95%	Millipore Sigma	1 mM
V B12 (Cobalamin)			C63H88CoN14O14P	1355.4	≥95%	Cayman Chemical	1 mM
NAD (Nicotinamide adenine dinucleotide)			C21H27N7O14P2	663.4	0.9	Cayman Chemical	1 mM
ATP (Adenosine triphosphate)			C10H14N5O13P3	551.1	≥95%	Cayman Chemical	1 mM
CTP (Cytidine triphosphate)			C9H14N3O14P3	527.1	≥95%	Cayman Chemical	1 mM
SAM (S-Adenosyl methionine)			C15H23ClN6O5S	507.82	≥75%	Millipore Sigma	1 mM
V B1 (Thiamine)			C12H17N4OS	337.3	≥98%	Cayman Chemical	1 mM
V C (L-ascorbic acid)			C6H8O6	176.1	≥95%	Cayman Chemical	1 mM
Tetrahydrobiopterin			C9H15N5O3	314.17	n/a	Millipore Sigma	1 mM
VA Retinal			C20H28O	284.44	≥98%	Millipore Sigma	1 mM
V K2 (Menaquinone)			C31H40O2	444.7	≥98%	Cayman Chemical	1 mM
Co Q10 (Ubiquinone (coenzyme Q-10)			C59H90O4	863.34	≥98%	Millipore Sigma	1 mM
Co M (2-Sulfanylethanesulfonate (coenzyme M)			C2H5O3S2	164.2	≥95%	Cayman Chemical	1 mM
V B6 (Pyridoxine)			C8H11NO3	169.2	≥98%	Cayman Chemical	1 mM
4-HNE GSH (4-hydroxy Nonenal Glutathione)			C19H33N3O8S	577.6	≥95%	Cayman Chemical	1 mM
4-HNE cysteine (4-hydroxy Nonenal Mercapturic Acid)			C14H25NO5S	319.4	≥98%	Cayman Chemical	10 µM
M1G (pyrimido[1,2-a]purin-10(3H)-one)			C₈H₅N₅O	187.76	.	Toronto Research Chemicals	10 µM
Pentosidine			C17H26N6O4	378.433	≥98%	Cayman Chemical	10 µM
UDP-GlcNAc (UDP-N-acetyl-D-Glucosamine)			C17H25N3O17P2 • 2Na [XH2O]	651.3	≥95%	Cayman Chemical	10 µM
Co-Methyl (Methylcobalamin)			C63H91CoN13O14P	1344.4	.	Sigma	10 µM
Co-A (Coenzyme A)			C21H36N7O16P3S	767.535	≥90%	Cayman Chemical	10 µM
ADP (Adenosine diphosphate)			C10H15N5O10P2	427.2	≥95%	Sigma	10 µM
Ox GSH (Oxidized glutathione)			C20H32N6O12S2	612.63	≥98%	Sigma	10 µM
D-ribose 5-phosphate			C5H9Na2O8P · 2H2O	310.1	≥99%	Sigma	10 µM
AMP (Adenosine monophosphate)			C10H14N5O7P · H2O	365.24	≥97%	Sigma	10 µM
V K1 (Phytonadione)			C31H46O2	450.7	.	Sigma	10 µM
V K3 (Menadione)			C11H8O2	172.2	.	Sigma	10 µM

## Sheet: Table S3
Supp. Table 3: Packages and references for bioinformatic analysis.
Package	Version	Maintainer
AnnotationDbi	1.62.2	Bioconductor Package Maintainer <maintainer@bioconductor.org>
Biobase	2.60.0	Bioconductor Package Maintainer <maintainer@bioconductor.org>
BiocGenerics	0.46.0	Hervé Pagès <hpages.on.github@gmail.com>
biomaRt	2.56.1	Mike Smith <grimbough@gmail.com>
Boruta	8.0.0	Miron Bartosz Kursa <M.Kursa at icm.edu.pl>
clusterProfiler	4.8.3	Guangchuang Yu <guangchuangyu@gmail.com>
ComplexHeatmap	2.16.0	Zuguang Gu <z.gu@dkfz.de>
dplyr	1.1.3	Hadley Wickham <hadley@posit.co>
enrichplot	1.20.3	Guangchuang Yu <guangchuangyu@gmail.com>
forcats	1.0.0	Hadley Wickham <hadley@rstudio.com>
GenomeInfoDb	1.36.4	Hervé Pagès <hpages.on.github@gmail.com>
GenomicRanges	1.52.1	Hervé Pagès <hpages.on.github@gmail.com>
ggplot2	3.4.4	Thomas Lin Pedersen <thomas.pedersen@posit.co>
here	1.0.1	Kirill Müller <krlmlr+r@mailbox.org>
IRanges	2.34.1	Hervé Pagès <hpages.on.github@gmail.com>
janitor	2.2.0	Sam Firke <samuel.firke@gmail.com>
kableExtra	1.3.4	Hao Zhu <haozhu233@gmail.com>
limma	3.56.2	Gordon Smyth <smyth@wehi.edu.au>
lubridate	1.9.3	Vitalie Spinu <spinuvit@gmail.com>
MatrixGenerics	1.12.3	Peter Hickey <peter.hickey@gmail.com>
matrixStats	1.0.0	Henrik Bengtsson <henrikb@braju.com>
msqrob2	1.8.0	Lieven Clement <lieven.clement@ugent.be>
MultiAssayExperiment	1.26.0	Marcel Ramos <marcel.ramos@roswellpark.org>
org.Hs.eg.db	3.17.0	Bioconductor Package Maintainer <maintainer@bioconductor.org>
pacman	0.5.1	Tyler Rinker <tyler.rinker@gmail.com>
plotly	4.10.4	Carson Sievert <cpsievert1 at gmail.com>
purrr	1.0.2	Hadley Wickham <hadley@rstudio.com>
QFeatures	1.10.0	Laurent Gatto <laurent.gatto@uclouvain.be>
R	4.3.1
readr	2.1.4	Jennifer Bryan <jenny@posit.co>
readxl	1.4.3	Jennifer Bryan <jenny@posit.co>
RStudio	2023.6.2.561
S4Vectors	0.38.2	Hervé Pagès <hpages.on.github@gmail.com>
stringr	1.5.0	Hadley Wickham <hadley@rstudio.com>
SummarizedExperiment	1.30.2	Hervé Pagès <hpages.on.github@gmail.com>
tibble	3.2.1	Kirill Müller <kirill@cynkra.com>
tidyr	1.3.0	Hadley Wickham <hadley@posit.co>
tidyverse	2.0.0	Hadley Wickham <hadley@rstudio.com>

## Sheet: Table S4
Supp. Table 4: Five-fold cross validation patient-level Sensitivity or TPR and prediction test-Level FPR for detecting PDAC percentile intervals.
Variable (phosphoryl-)	Optimal cutpoint	Sensitivity %	Specificity %	ACC	AUC
Thr	0.2545	94.9 (41.7-100)	45.0 (36.4-97.7)	69.6 (63.3-81.0)	75.2 (63.5-85.8)
Tyr	0.3735	94.9 (65.0-100)	60.0 (50.0-90.3)	77.2 (69.2-87.4)	81.6 (72.0-89.7)
Ser	0.29	87.2 (72.3-97.1)	62.5 (45.0-87.5)	74.7 (68.4-86.1)	79.6 (69.9-89.3)
Thr+Tyr	0.4816	92.3 (46.1-100)	52.5 (41.7-97.7)	72.2 (65.8-82.3)	79.8 (70.3-88.5)
Thr+Ser	0.3846	94.9 (48.7-100)	52.5 (40.4-97.5)	73.4 (65.8-83.5)	78.6 (67.6-87.0)
Tyr+Ser	0.4522	94.9 (72.5-100)	62.5 (50.0-85.4)	78.5 (70.9-87.3)	81.5 (72.3-90.3)
Thr+Tyr+Ser	0.543	94.9 (59.9-100)	57.5 (46.5-91.7)	75.9 (68.4-86.1)	80.2 (70.2-89.0)
CA19.9	37 U/ml	61.9 (42.9-80.9)	-	61.9	-
FPR, false-positive rate; TPR, true-positive rate.

## Sheet: Table S5
Supp. Table 5: 154 sites with excess phosphorylation in tumor cells (logFC >1; p<0.05).
Protein name	logFC	pval	PDAC 16 X adjacent non-tumoral tissue ratio	PDAC 34 X adjacent non-tumoral tissue ratio	PDAC 7 X adjacent non-tumoral tissue ratio	Amino acid phosphorylated	position	se	df	t	Protein accession	protein_description	localization_probability	modified_sequence	mass_error_ppm
SRRM2	2.56619	0.0263679	2.42115	2.45205	32.2381	S	876	0.87076	5.87333	2.94707	Q9UQ35	Serine/arginine repetitive matrix protein 2 OS=Homo sapiens OX=9606 GN=SRRM2 PE=1 SV=2	0.999994	SCFES(1)S(1)PDPELK	-1.3973
SRRM2	2.49731	0.0220491	4.73887	1.57581	22.0809	S	295	0.808769	5.87333	3.08779	Q9UQ35	Serine/arginine repetitive matrix protein 2 OS=Homo sapiens OX=9606 GN=SRRM2 PE=1 SV=2	0.999996	THTTALAGRS(1)PS(0.999)PAS(0.001)GR	0.65951
SRRM2	2.09921	0.00773605	5.88881	5.71269	2.15351	S	2100	0.529448	5.87333	3.96491	Q9UQ35	Serine/arginine repetitive matrix protein 2 OS=Homo sapiens OX=9606 GN=SRRM2 PE=1 SV=2	0.999999	NHS(1)GS(1)RT(1)PPVALNSSR	0.019166
SRRM2	1.6094	0.0151551	2.58299	2.70529	3.91976	S	1984	0.474666	5.87333	3.39059	Q9UQ35	Serine/arginine repetitive matrix protein 2 OS=Homo sapiens OX=9606 GN=SRRM2 PE=1 SV=2	0.995048	S(0.995)RT(0.034)S(0.971)PVTR	0.2043
SRRM2	1.6094	0.0151551	2.58299	2.70529	3.91976	S	1987	0.474666	5.87333	3.39059	Q9UQ35	Serine/arginine repetitive matrix protein 2 OS=Homo sapiens OX=9606 GN=SRRM2 PE=1 SV=2	0.970794	S(0.995)RT(0.034)S(0.971)PVTR	0.2043
SRRM2	1.4642	0.0333333	2.9783	4.31153	1.40542	T	1492	0.529381	5.87333	2.76587	Q9UQ35	Serine/arginine repetitive matrix protein 2 OS=Homo sapiens OX=9606 GN=SRRM2 PE=1 SV=2	1	ALPQT(1)PRPR	-0.067555
DNAJC5	1.73333	0.0364253	7.33775	1.2714	3.59141	S	12	0.64241	5.87333	2.69817	Q9H3Z4	DnaJ homolog subfamily C member 5 OS=Homo sapiens OX=9606 GN=DNAJC5 PE=1 SV=1	0.974206	S(0.02)LS(0.952)T(0.049)S(0.974)GES(0.005)LYHVLGLDK	-3.9111
DNAJC5	1.52682	0.0296394	3.23206	4.88138	1.4892	S	10	0.534558	5.87333	2.85623	Q9H3Z4	DnaJ homolog subfamily C member 5 OS=Homo sapiens OX=9606 GN=DNAJC5 PE=1 SV=1	0.994336	SLS(0.994)T(0.005)SGESLYHVLGLDK	0.45101
DNAJC5	1.37421	0.0348119	3.16273	3.13145	1.57832	S	15	0.502877	5.87333	2.73269	Q9H3Z4	DnaJ homolog subfamily C member 5 OS=Homo sapiens OX=9606 GN=DNAJC5 PE=1 SV=1	0.999996	SLS(0.988)T(0.012)SGES(1)LYHVLGLDK	0.93584
NCOA5	1.26686	0.040974	2.6137	1.73448	2.91097	S	9	0.48557	5.87333	2.60902	Q9HCD5	Nuclear receptor coactivator 5 OS=Homo sapiens OX=9606 GN=NCOA5 PE=1 SV=2	0.944848	MNTAPS(0.01)RPS(0.945)PT(0.045)R	0.42062
NCOA5	1.21576	0.0460564	2.25265	3.30519	1.74056	S	29	0.482228	5.87333	2.52113	Q9HCD5	Nuclear receptor coactivator 5 OS=Homo sapiens OX=9606 GN=NCOA5 PE=1 SV=2	1	DRS(1)PIRGS(1)PR	0.62768
NCOA5	1.21576	0.0460564	2.25265	3.30519	1.74056	S	34	0.482228	5.87333	2.52113	Q9HCD5	Nuclear receptor coactivator 5 OS=Homo sapiens OX=9606 GN=NCOA5 PE=1 SV=2	1	DRS(1)PIRGS(1)PR	0.62768
FOXK1	2.42012	0.0322491	8.00544	20.8692	0.991391	S	213	0.867046	5.87333	2.79123	P85037	Forkhead box protein K1 OS=Homo sapiens OX=9606 GN=FOXK1 PE=1 SV=1	1	EEAPAS(1)PLRPLYPQIS(1)PLK	1.0879
FOXK1	2.11835	0.00558465	5.63485	5.28501	2.58381	S	416	0.497267	5.87333	4.26	P85037	Forkhead box protein K1 OS=Homo sapiens OX=9606 GN=FOXK1 PE=1 SV=1	0.999999	S(1)APAS(0.998)PT(0.002)HPGLMSPR	-0.60437
FOXK1	1.76779	0.0150613	5.90113	2.36417	2.76694	S	420	0.520598	5.87333	3.39569	P85037	Forkhead box protein K1 OS=Homo sapiens OX=9606 GN=FOXK1 PE=1 SV=1	0.998185	S(1)APAS(0.998)PT(0.002)HPGLMSPR	-0.60437
DKC1	2.39187	0.0105757	12.9813	5.07748	1.9763	S	451	0.647775	5.87333	3.69244	O60832	H/ACA ribonucleoprotein complex subunit DKC1 OS=Homo sapiens OX=9606 GN=DKC1 PE=1 SV=3	1	KRES(1)ES(1)ES(1)DETPPAAPQLIK	-0.35936
DKC1	2.35501	0.0121436	12.7011	5.16847	1.85256	S	453	0.658735	5.87333	3.57505	O60832	H/ACA ribonucleoprotein complex subunit DKC1 OS=Homo sapiens OX=9606 GN=DKC1 PE=1 SV=3	0.999991	KRES(1)ES(1)ES(1)DETPPAAPQLIK	0.32775
DKC1	1.8354	0.0283248	6.88479	4.74045	1.28849	S	21	0.634787	5.87333	2.89136	O60832	H/ACA ribonucleoprotein complex subunit DKC1 OS=Homo sapiens OX=9606 GN=DKC1 PE=1 SV=3	1	S(1)LPEEDVAEIQHAEEFLIKPESK	0.46899
OGFR	1.66065	0.019915	5.58476	2.15538	2.43992	S	378	0.524045	5.87333	3.16891	Q9NZT2	Opioid growth factor receptor OS=Homo sapiens OX=9606 GN=OGFR PE=1 SV=3	1	SQGDEAGGHGEDRPEPLS(1)PK	-1.0166
OGFR	1.65848	0.0169402	4.65701	3.05192	2.08067	S	557	0.502648	5.87333	3.29948	Q9NZT2	Opioid growth factor receptor OS=Homo sapiens OX=9606 GN=OGFR PE=1 SV=3	0.999671	PAGPAGDEPAES(1)PSETPGPR	-0.26952
OGFR	1.37021	0.0338177	3.83199	1.94883	2.14643	S	597	0.497383	5.87333	2.75483	Q9NZT2	Opioid growth factor receptor OS=Homo sapiens OX=9606 GN=OGFR PE=1 SV=3	0.963021	DEPAES(0.963)PS(0.034)ET(0.003)PGPR	-0.26549
CDK12	1.49296	0.0403286	4.07217	4.43275	1.217	S	343	0.569613	5.87333	2.62101	Q9NYV4	Cyclin-dependent kinase 12 OS=Homo sapiens OX=9606 GN=CDK12 PE=1 SV=2	0.99921	RS(1)LS(0.999)RS(0.954)PLPS(0.047)R	-1.1908
CDK12	1.49296	0.0403286	4.07217	4.43275	1.217	S	345	0.569613	5.87333	2.62101	Q9NYV4	Cyclin-dependent kinase 12 OS=Homo sapiens OX=9606 GN=CDK12 PE=1 SV=2	0.991903	RS(0.999)LS(0.998)RS(0.992)PLPS(0.011)R	-4.3531
HMGA1	1.58664	0.0437454	3.56739	4.13803	1.28268	S	102	0.619841	5.87333	2.55975	P17096	High mobility group protein HMG-I/HMG-Y OS=Homo sapiens OX=9606 GN=HMGA1 PE=1 SV=3	1	KLEKEEEEGIS(1)QES(1)S(1)EEEQ	-0.1201
HMGA1	1.58664	0.0437454	3.56739	4.13803	1.28268	S	103	0.619841	5.87333	2.55975	P17096	High mobility group protein HMG-I/HMG-Y OS=Homo sapiens OX=9606 GN=HMGA1 PE=1 SV=3	1	KLEKEEEEGIS(1)QES(1)S(1)EEEQ	-0.1201
HNRNPK	2.5202	0.0339581	7.68733	33.0342	0.964846	S	216	0.915882	5.87333	2.75166	P61978	Heterogeneous nuclear ribonucleoprotein K OS=Homo sapiens OX=9606 GN=HNRNPK PE=1 SV=1	0.999994	IILDLISES(1)PIK	-0.34446
HNRNPK	1.86724	0.0257261	3.62246	9.05246	1.42781	S	379	0.629479	5.87333	2.96632	P61978	Heterogeneous nuclear ribonucleoprotein K OS=Homo sapiens OX=9606 GN=HNRNPK PE=1 SV=1	1	GS(1)YGDLGGPIITTQVTIPK	0.12482
INPP5D	1.37949	0.0265097	2.04522	3.0518	2.59897	S	1039	0.468754	5.87333	2.94288	Q92835	Phosphatidylinositol 3,4,5-trisphosphate 5-phosphatase 1 OS=Homo sapiens OX=9606 GN=INPP5D PE=1 SV=2	1	KDQES(1)PKMPR	-1.0971
INPP5D	1.27963	0.0491937	3.61393	1.37382	2.65961	S	243	0.517676	5.87333	2.47188	Q92835	Phosphatidylinositol 3,4,5-trisphosphate 5-phosphatase 1 OS=Homo sapiens OX=9606 GN=INPP5D PE=1 SV=2	1	LFDQQLS(1)PGLRPR	1.0368
IWS1	1.7173	0.0371931	5.06949	6.24666	1.08713	S	235	0.640231	5.87333	2.68231	Q96ST2	Protein IWS1 homolog OS=Homo sapiens OX=9606 GN=IWS1 PE=1 SV=2	1	HQAS(1)DS(1)ENEELPKPR	-1.5362
IWS1	1.44591	0.0379996	5.13563	1.77406	2.10776	S	54	0.542345	5.87333	2.66603	Q96ST2	Protein IWS1 homolog OS=Homo sapiens OX=9606 GN=IWS1 PE=1 SV=2	0.998426	HSENET(0.002)S(0.998)DREDGLPK	-0.63873
IWS1	1.19028	0.0494643	3.07805	2.00535	1.7811	S	440	0.482326	5.87333	2.46779	Q96ST2	Protein IWS1 homolog OS=Homo sapiens OX=9606 GN=IWS1 PE=1 SV=2	1	TIAS(1)DS(1)EEEAGKELSDKK	-1.5981
MYBBP1A	1.81843	0.0434266	7.82374	5.36999	1.01748	S	1163	0.708873	5.87333	2.56525	Q9BQG0	Myb-binding protein 1A OS=Homo sapiens OX=9606 GN=MYBBP1A PE=1 SV=2	0.992848	EIPSATQS(0.993)PIS(0.007)K	1.7923
MYBBP1A	1.62601	0.0347885	7.17701	1.7795	2.08032	S	11	0.594911	5.87333	2.7332	Q9BQG0	Myb-binding protein 1A OS=Homo sapiens OX=9606 GN=MYBBP1A PE=1 SV=2	0.999995	DPAQPMS(1)PGEATQSGAR	0.65223
NCOR2	2.0266	0.0261733	2.92989	13.8183	1.67995	S	149	0.686321	5.87333	2.95285	Q9Y618	Nuclear receptor corepressor 2 OS=Homo sapiens OX=9606 GN=NCOR2 PE=1 SV=3	0.999998	LEPVS(1)PPS(0.998)PPHT(0.002)DPELELVPPR	0.42927
NCOR2	1.69008	0.0256282	2.84081	6.99474	1.64032	S	152	0.569185	5.87333	2.9693	Q9Y618	Nuclear receptor corepressor 2 OS=Homo sapiens OX=9606 GN=NCOR2 PE=1 SV=3	0.998244	LEPVS(1)PPS(0.998)PPHT(0.002)DPELELVPPR	-0.41568
POF1B	1.94767	0.0413206	15.1103	1.89509	1.84638	S	413	0.748334	5.87333	2.60267	Q8WVV4	Protein POF1B OS=Homo sapiens OX=9606 GN=POF1B PE=1 SV=3	0.999836	HTLS(1)DMEYR	0.43819
POF1B	1.55156	0.0182036	3.6638	2.37714	2.64614	S	83	0.478703	5.87333	3.24117	Q8WVV4	Protein POF1B OS=Homo sapiens OX=9606 GN=POF1B PE=1 SV=3	0.970368	T(0.001)T(0.001)S(0.028)S(0.97)YQNLVWSDHSQELHSPTLK	0.82005
ST13	1.70252	0.0435502	6.43947	5.15398	1.00862	S	79	0.664239	5.87333	2.56311	P50502	Hsc70-interacting protein OS=Homo sapiens OX=9606 GN=ST13 PE=1 SV=2	1	KVEEDLKADEPS(1)S(1)EES(1)DLEIDK	-1.5512
ST13	1.66703	0.0455195	6.43947	4.78113	1.00862	S	76	0.658925	5.87333	2.52992	P50502	Hsc70-interacting protein OS=Homo sapiens OX=9606 GN=ST13 PE=1 SV=2	1	KVEEDLKADEPS(1)S(1)EES(1)DLEIDK	-1.5512
VCAN	2.66377	0.0128301	1.4803	16.0522	10.2673	S	2941	0.754855	5.87333	3.52885	P13611	Versican core protein OS=Homo sapiens OX=9606 GN=VCAN PE=1 SV=3	1	TDGQVS(1)GEAIK	0.46833
VCAN	2.08011	0.0434411	0.894311	7.23174	10.8773	S	2116	0.810959	5.87333	2.56499	P13611	Versican core protein OS=Homo sapiens OX=9606 GN=VCAN PE=1 SV=3	0.981375	QEIESET(0.001)T(0.018)S(0.981)EEQIQEEK	0.023654
VIM	1.74443	0.0378209	1.47719	10.2919	2.53608	S	430	0.653441	5.87333	2.66961	P08670	Vimentin OS=Homo sapiens OX=9606 GN=VIM PE=1 SV=4	1	ETNLDS(1)LPLVDTHSK	0.6324
VIM	1.54281	0.044039	1.3853	7.34963	2.19475	S	459	0.603906	5.87333	2.55472	P08670	Vimentin OS=Homo sapiens OX=9606 GN=VIM PE=1 SV=4	0.993683	DGQVINET(0.006)S(0.994)QHHDDLE	0.063302
XRN2	1.28506	0.0469533	3.9131	2.24201	1.57339	S	448	0.512652	5.87333	2.5067	Q9H0D6	5'-3' exoribonuclease 2 OS=Homo sapiens OX=9606 GN=XRN2 PE=1 SV=1	0.997506	NS(0.998)PGS(0.002)QVASNPR	0.28993
XRN2	1.24276	0.040379	2.68795	2.58994	1.81609	S	499	0.474325	5.87333	2.62006	Q9H0D6	5'-3' exoribonuclease 2 OS=Homo sapiens OX=9606 GN=XRN2 PE=1 SV=1	1	RKAEDS(1)DS(1)EPEPEDNVR	-0.3037
ACIN1	1.98566	0.0194743	7.64742	4.8074	1.52187	S	243	0.623081	5.87333	3.18685	Q9UKV3	Apoptotic chromatin condensation inducer in the nucleus OS=Homo sapiens OX=9606 GN=ACIN1 PE=1 SV=2	1	AAKLS(1)EGS(1)QPAEEEEDQETPSR	-0.67707
ADNP	2.04326	0.00940812	7.0081	4.08495	2.29645	S	953	0.538662	5.87333	3.79322	Q9H2P0	Activity-dependent neuroprotector homeobox protein OS=Homo sapiens OX=9606 GN=ADNP PE=1 SV=1	1	LMHNAS(1)DS(1)EVDQDDVVEWK	0.17382
ADRM1	1.20682	0.0472299	3.03116	1.98054	1.85344	S	405	0.482282	5.87333	2.50231	Q16186	Proteasomal ubiquitin receptor ADRM1 OS=Homo sapiens OX=9606 GN=ADRM1 PE=1 SV=2	1	DKKDEEEDMS(1)LD	0.13758
AFF4	1.89494	0.044555	7.61273	6.40447	0.928091	S	706	0.744286	5.87333	2.54598	Q9UHB7	AF4/FMR2 family member 4 OS=Homo sapiens OX=9606 GN=AFF4 PE=1 SV=1	1	ELLS(1)PLS(1)EPDDRYPLIVK	0.034579
AMPD2	1.51298	0.0482114	6.38219	2.71437	1.23798	S	190	0.608369	5.87333	2.48694	Q01433	AMP deaminase 2 OS=Homo sapiens OX=9606 GN=AMPD2 PE=1 SV=2	0.999763	TDS(1)DSDLQLYK	0.10205
ARAP1	1.83512	0.0447189	1.35635	16.9151	2.37217	S	229	0.721574	5.87333	2.54322	Q96P48	Arf-GAP with Rho-GAP domain, ANK repeat and PH domain-containing protein 1 OS=Homo sapiens OX=9606 GN=ARAP1 PE=1 SV=3	1	LFPEFDDS(1)DYDEVPEEGPGAPAR	-0.6131
ATRIP	2.25207	0.0372191	9.99459	10.1188	0.920528	S	224	0.839766	5.87333	2.68178	Q8WXE1	ATR-interacting protein OS=Homo sapiens OX=9606 GN=ATRIP PE=1 SV=1	0.999246	LAAPSVS(0.001)HVS(0.999)PR	0.27899
ATRX	1.26	0.0454361	3.41673	2.13739	1.70111	S	1348	0.497771	5.87333	2.53129	P46100	Transcriptional regulator ATRX OS=Homo sapiens OX=9606 GN=ATRX PE=1 SV=6	0.999989	LTVS(1)DGESGEEK	-0.21488
BAIAP2	1.25698	0.0445066	2.91714	2.79222	1.57138	S	366	0.493555	5.87333	2.54679	Q9UQB8	Brain-specific angiogenesis inhibitor 1-associated protein 2 OS=Homo sapiens OX=9606 GN=BAIAP2 PE=1 SV=1	0.994533	S(0.003)S(0.003)S(0.995)MAAGLER	0.32211
BAZ1B	2.26153	0.00853776	8.69806	4.59536	2.65344	S	361	0.583185	5.87333	3.8779	Q9UIG0	Tyrosine-protein kinase BAZ1B OS=Homo sapiens OX=9606 GN=BAZ1B PE=1 SV=2	0.98133	NS(0.019)KS(0.981)PEEHLEEMMK	-1.1186
BCLAF1	2.22274	0.0124169	2.22039	1.61214	10.6785	S	285	0.625012	5.87333	3.55631	Q9NYF8	Bcl-2-associated transcription factor 1 OS=Homo sapiens OX=9606 GN=BCLAF1 PE=1 SV=2	0.999874	YS(1)PSQNS(1)PIHHIPSR	0.09541
BCLAF1	1.23251	0.0431706	2.64915	1.98804	1.89774	S	290	0.479634	5.87333	2.56969	Q9NYF8	Bcl-2-associated transcription factor 1 OS=Homo sapiens OX=9606 GN=BCLAF1 PE=1 SV=2	1	YS(0.998)PS(0.002)QNS(1)PIHHIPSR	-0.40126
BRD1	1.49529	0.043881	4.69568	3.52905	1.19253	S	1055	0.584685	5.87333	2.55742	O95696	Bromodomain-containing protein 1 OS=Homo sapiens OX=9606 GN=BRD1 PE=1 SV=1	0.999411	VHGEPT(0.198)S(0.803)DLS(0.999)DID	1.3795
BRD2	2.35304	0.00239693	5.0476	5.44895	4.49697	S	301	0.462609	5.87333	5.08645	P25440	Bromodomain-containing protein 2 OS=Homo sapiens OX=9606 GN=BRD2 PE=1 SV=2	0.88353	KADTTTPTPTAILAPGS(0.088)PAS(0.884)PPGS(0.028)LEPK	1.2354
C1orf226	1.70275	0.0197469	3.76413	6.64623	1.78882	S	18	0.536181	5.87333	3.1757	A1L170	Uncharacterized protein C1orf226 OS=Homo sapiens OX=9606 GN=C1orf226 PE=1 SV=1	1	S(1)FPHLSK	-1.299
CBX3	2.09732	0.0282636	10.046	6.71557	1.12483	S	176	0.724954	5.87333	2.89304	Q13185	Chromobox protein homolog 3 OS=Homo sapiens OX=9606 GN=CBX3 PE=1 SV=4	0.989079	LT(0.011)WHS(0.989)CPEDEAQ	0.1015
CCDC86	1.8463	0.0338603	6.8519	5.87082	1.11713	S	91	0.67044	5.87333	2.75387	Q9H6F5	Coiled-coil domain-containing protein 86 OS=Homo sapiens OX=9606 GN=CCDC86 PE=1 SV=1	1	LQQGAGLES(1)PQGQPEPGAAS(1)PQR	-0.078733
CDK1	2.81747	0.035288	27.6859	12.8637	0.838322	T	14	1.03495	5.87333	2.72233	P06493	Cyclin-dependent kinase 1 OS=Homo sapiens OX=9606 GN=CDK1 PE=1 SV=3	0.999999	IGEGT(1)Y(1)GVVYK	-0.48304
CLCN7	1.24229	0.0408892	2.03493	3.16894	2.04173	S	9	0.475866	5.87333	2.61059	P51798	H(+)/Cl(-) exchange transporter 7 OS=Homo sapiens OX=9606 GN=CLCN7 PE=1 SV=2	0.99993	KVS(1)WSGR	-0.29557
CLIC1	2.28448	0.0471108	4.03849	34.4214	1.05133	S	156	0.912261	5.87333	2.5042	O00299	Chloride intracellular channel protein 1 OS=Homo sapiens OX=9606 GN=CLIC1 PE=1 SV=4	0.964153	VLDNYLTSPLPEEVDET(0.036)S(0.964)AEDEGVSQR	0.00066234
COG5	1.423	0.0363611	4.29715	1.93747	2.03501	S	197	0.527134	5.87333	2.69951	Q9UP83	Conserved oligomeric Golgi complex subunit 5 OS=Homo sapiens OX=9606 GN=COG5 PE=1 SV=3	0.999415	LQGQLQGGS(0.999)REIT(0.001)K	0.79496
CTTN	2.70966	0.00686944	16.4456	6.21501	2.42574	S	447	0.66558	5.87333	4.07112	Q14247	Src substrate cortactin OS=Homo sapiens OX=9606 GN=CTTN PE=1 SV=2	1	GPVSGTEPEPVYS(1)MEAADYR	-0.29921
CYBA	1.48962	0.0345856	1.39286	5.06901	3.06371	T	147	0.544119	5.87333	2.73767	P13498	Cytochrome b-245 light chain OS=Homo sapiens OX=9606 GN=CYBA PE=1 SV=3	1	ERPQIGGT(1)IK	0.32568
DCK	1.98112	0.0115305	6.95895	2.71667	2.70681	S	74	0.547448	5.87333	3.61882	P27707	Deoxycytidine kinase OS=Homo sapiens OX=9606 GN=DCK PE=1 SV=1	0.999115	WCNVQSTQDEFEELT(0.001)MS(0.999)QK	-1.3397
DDX21	2.2419	0.0298267	17.1352	3.48632	1.50453	S	121	0.786255	5.87333	2.85136	Q9NR30	Nucleolar RNA helicase 2 OS=Homo sapiens OX=9606 GN=DDX21 PE=1 SV=5	1	NEEPS(1)EEEIDAPKPK	-0.053048
DTX3L	1.33875	0.0335626	2.70278	3.07265	1.75677	S	9	0.484943	5.87333	2.76062	Q8TDB6	E3 ubiquitin-protein ligase DTX3L OS=Homo sapiens OX=9606 GN=DTX3L PE=1 SV=1	0.999978	ASHLRPPS(1)PLLVR	-0.054098
EDC3	1.62656	0.0281974	1.61476	6.59749	2.5206	S	161	0.561881	5.87333	2.89486	Q96F86	Enhancer of mRNA-decapping protein 3 OS=Homo sapiens OX=9606 GN=EDC3 PE=1 SV=1	0.999968	HNS(1)WSSSSR	-0.095919
ENSA	1.83373	0.0440088	8.69417	5.04134	0.95618	S	2	0.717634	5.87333	2.55524	O43768	Alpha-endosulfine OS=Homo sapiens OX=9606 GN=ENSA PE=1 SV=1	1	S(1)QKQEEENPAEETGEEKQDTQEK	-1.6852
EPN1	1.9318	0.0359686	11.3962	1.83301	2.1165	T	470	0.713427	5.87333	2.70777	Q9Y6I3	Epsin-1 OS=Homo sapiens OX=9606 GN=EPN1 PE=1 SV=2	0.999991	T(1)PESFLGPNAALVDLDSLVSRPGPTPPGAK	1.4479
ESYT2	1.81985	0.0471748	6.18486	7.43659	0.91971	S	761	0.727014	5.87333	2.50318	A0FGR8	Extended synaptotagmin-2 OS=Homo sapiens OX=9606 GN=ESYT2 PE=1 SV=1	0.999716	EPT(0.001)PS(0.014)IAS(0.986)DIS(1)LPIATQELR	-3.5242
FILIP1L	1.96917	0.0290048	1.09886	13.5757	4.66796	S	1000	0.685414	5.87333	2.87297	Q4L180	Filamin A-interacting protein 1-like OS=Homo sapiens OX=9606 GN=FILIP1L PE=1 SV=2	0.992554	T(0.007)MS(0.993)PIQVLAVTGSAS(0.129)S(0.871)PEQGR	-0.031758
FKBP5	1.75401	0.0257003	5.9082	4.35931	1.43351	S	445	0.591152	5.87333	2.9671	Q13451	Peptidyl-prolyl cis-trans isomerase FKBP5 OS=Homo sapiens OX=9606 GN=FKBP5 PE=1 SV=2	0.999928	GTDS(1)QAMEEEKPEGHV	-1.3407
FOSL2	1.79139	0.0195266	6.81483	2.34819	2.2887	S	200	0.5625	5.87333	3.18469	P15408	Fos-related antigen 2 OS=Homo sapiens OX=9606 GN=FOSL2 PE=1 SV=1	1	S(1)PPAPGLQPMR	-0.84699
GAPVD1	1.3962	0.0435146	3.08372	4.48394	1.31931	S	902	0.544598	5.87333	2.56372	Q14C86	GTPase-activating protein and VPS9 domain-containing protein 1 OS=Homo sapiens OX=9606 GN=GAPVD1 PE=1 SV=2	0.968226	S(0.006)RS(0.968)S(0.025)DIVSSVR	1.2429
GPRC5C	1.942	0.0226113	3.53726	14.5277	1.61031	S	383	0.633019	5.87333	3.06784	Q9NQ84	G-protein coupled receptor family C group 5 member C OS=Homo sapiens OX=9606 GN=GPRC5C PE=1 SV=2	1	VPS(1)EGAYDIILPR	-0.043783
HDAC7	1.42447	0.0220516	2.39117	2.72917	2.51433	S	486	0.461339	5.87333	3.0877	Q8WUI4	Histone deacetylase 7 OS=Homo sapiens OX=9606 GN=HDAC7 PE=1 SV=2	0.925288	AQS(0.925)S(0.075)PAAPASLSAPEPASQAR	0.28691
HSPH1	1.81841	0.0473158	5.91399	2.87876	1.40046	S	809	0.72709	5.87333	2.50095	Q92598	Heat shock protein 105 kDa OS=Homo sapiens OX=9606 GN=HSPH1 PE=1 SV=1	1	PKIES(1)PKLER	0.55914
IRS2	1.39726	0.0303898	3.60021	1.90701	2.40464	S	1176	0.492526	5.87333	2.83692	Q9Y4H2	Insulin receptor substrate 2 OS=Homo sapiens OX=9606 GN=IRS2 PE=1 SV=2	0.999401	RHNS(0.001)AS(0.999)VENVSLR	-1.688
KRI1	1.43156	0.0473508	2.21197	5.79644	1.4676	S	628	0.572532	5.87333	2.5004	Q8N9T8	Protein KRI1 homolog OS=Homo sapiens OX=9606 GN=KRI1 PE=1 SV=3	0.999998	QLPALDGSLMGPES(1)PPAQEEEAPVSPHK	1.3948
KSR1	1.63821	0.0126568	2.755	3.39882	2.95394	S	406	0.46274	5.87333	3.54024	Q8IVT5	Kinase suppressor of Ras 1 OS=Homo sapiens OX=9606 GN=KSR1 PE=1 SV=3	0.998841	RT(0.001)ES(0.999)VPSDINNPVDR	-0.18452
LARP1	1.34458	0.0287741	2.89679	2.45364	2.09692	S	824	0.467006	5.87333	2.87916	Q6PKG0	La-related protein 1 OS=Homo sapiens OX=9606 GN=LARP1 PE=1 SV=2	0.996644	HS(0.003)S(0.997)NPPLESHVGWVMDSR	1.0061
LMNB1	2.9925	0.00123706	7.80462	13.5327	4.87088	S	393	0.515657	5.87333	5.80328	P20700	Lamin-B1 OS=Homo sapiens OX=9606 GN=LMNB1 PE=1 SV=2	0.995803	LKLS(1)PS(0.996)PS(0.002)S(0.002)R	-0.037967
LMO7	3.62188	0.00046889	12.8556	19.6476	6.87182	S	1593	0.518259	5.87333	6.98855	Q8WWI1	LIM domain only protein 7 OS=Homo sapiens OX=9606 GN=LMO7 PE=1 SV=3	0.999569	SHS(1)PSASQSGSQLR	0.59507
LSM14A	1.69431	0.0439174	9.37625	2.14158	1.49295	S	192	0.662668	5.87333	2.5568	Q8ND56	Protein LSM14 homolog A OS=Homo sapiens OX=9606 GN=LSM14A PE=1 SV=3	0.998717	S(0.5)S(0.5)PQLDPLRKS(0.999)PT(0.001)MEQAVQTASAHLPAPAAVGR	0.54307
LSP1	2.56085	0.00793154	3.46372	18.3777	2.82922	T	175	0.649503	5.87333	3.94279	P33241	Lymphocyte-specific protein 1 OS=Homo sapiens OX=9606 GN=LSP1 PE=1 SV=1	1	T(1)PS(1)PLVLEGT(0.001)IEQS(0.416)S(0.531)PPLS(0.039)PT(0.008)T(0.006)K	-0.26502
MACROH2A1	1.52294	0.0395229	5.28492	2.89538	1.40171	T	129	0.577691	5.87333	2.63626	O75367	Core histone macro-H2A.1 OS=Homo sapiens OX=9606 GN=MACROH2A1 PE=1 SV=5	1	LEAIIT(1)PPPAK	0.13348
MARCKSL1	1.97392	0.0314498	6.44566	7.9711	1.12187	T	85	0.702334	5.87333	2.81051	P49006	MARCKS-related protein OS=Homo sapiens OX=9606 GN=MARCKSL1 PE=1 SV=2	1	GEVPPKET(1)PK	0.094443
MCRIP1	1.1876	0.0449689	2.58108	2.11316	1.95084	S	21	0.467735	5.87333	2.53904	C9JLW8	Mapk-regulated corepressor-interacting protein 1 OS=Homo sapiens OX=9606 GN=MCRIP1 PE=1 SV=1	0.999325	S(0.999)PPS(0.001)SSEIFTPAHEENVR	-1.2126
MFAP1	1.58822	0.0219388	5.02494	2.40223	2.17098	S	116	0.513695	5.87333	3.09177	P55081	Microfibrillar-associated protein 1 OS=Homo sapiens OX=9606 GN=MFAP1 PE=1 SV=2	1	KIVEPEVVGES(1)DS(1)EVEGDAWR	1.3535
MLXIPL	2.01268	0.0111962	6.99173	2.66385	2.96622	S	196	0.552356	5.87333	3.6438	Q9NP71	Carbohydrate-responsive element-binding protein OS=Homo sapiens OX=9606 GN=MLXIPL PE=1 SV=1	1	KPS(1)REDDLLAPK	-0.15608
MPRIP	2.2489	0.00786606	8.58738	4.04354	2.53041	S	220	0.569324	5.87333	3.95013	Q6WCQ1	Myosin phosphatase Rho-interacting protein OS=Homo sapiens OX=9606 GN=MPRIP PE=1 SV=3	0.957301	TKDQPDGS(0.007)S(0.036)LS(0.957)PAQS(0.999)PS(0.001)QSQPPAASSLR	0.21467
MSX1	1.7452	0.0238219	5.10086	4.49435	1.50919	T	143	0.576606	5.87333	3.02667	P28360	Homeobox protein MSX-1 OS=Homo sapiens OX=9606 GN=MSX1 PE=1 SV=3	0.99747	PERT(0.997)PWMQS(0.003)PR	3.4421
MYCBP2	1.36865	0.0494795	4.02125	2.60381	1.37699	S	3478	0.554657	5.87333	2.46756	O75592	E3 ubiquitin-protein ligase MYCBP2 OS=Homo sapiens OX=9606 GN=MYCBP2 PE=1 SV=4	0.999917	SYS(1)VVASEYDK	-1.6007
MYH10	1.81981	0.0421274	10.4417	2.36675	1.4923	S	1956	0.703144	5.87333	2.5881	P35580	Myosin-10 OS=Homo sapiens OX=9606 GN=MYH10 PE=1 SV=3	1	QLHLEGASLELS(1)DDDTESK	-1.0419
MYO18A	2.39332	0.00270008	6.68218	5.38007	3.69162	S	102	0.482104	5.87333	4.96433	Q92614	Unconventional myosin-XVIIIa OS=Homo sapiens OX=9606 GN=MYO18A PE=1 SV=3	0.931046	GSVILDSGHLSTAS(0.03)S(0.931)S(0.039)DDLKGEEGSFR	0.72776
NELFE	1.22169	0.0464214	2.31579	3.38888	1.62996	S	115	0.485717	5.87333	2.51523	P18615	Negative elongation factor E OS=Homo sapiens OX=9606 GN=NELFE PE=1 SV=3	0.999872	SIS(1)ADDDLQESSR	0.13633
NOP2	1.94315	0.0340923	6.77033	8.1899	1.02988	S	786	0.706947	5.87333	2.74865	P46087	Probable 28S rRNA (cytosine(4447)-C(5))-methyltransferase OS=Homo sapiens OX=9606 GN=NOP2 PE=1 SV=2	0.99816	GPQPPT(0.002)VS(0.998)PIR	-0.12787
NPM1	2.7811	0.0114112	15.1573	12.7989	1.61232	S	4	0.766642	5.87333	3.62764	P06748	Nucleophosmin OS=Homo sapiens OX=9606 GN=NPM1 PE=1 SV=2	1	MEDS(1)MDMDMSPLRPQNYLFGCELK	-1.0586
OSTF1	3.0031	0.00950872	21.0605	12.9769	1.77649	S	213	0.79363	5.87333	3.784	Q92882	Osteoclast-stimulating factor 1 OS=Homo sapiens OX=9606 GN=OSTF1 PE=1 SV=2	1	TLSNAEDYLDDEDS(1)D	-1.003
PABIR2	1.51878	0.0308892	5.18862	1.91125	2.24674	S	115	0.537743	5.87333	2.82436	Q7Z309	PABIR family member 2 OS=Homo sapiens OX=9606 GN=PABIR2 PE=1 SV=2	0.999484	RIDFT(0.001)PVS(0.999)PAPS(0.759)PT(0.241)R	-0.66797
PAGR1	2.11895	0.0252611	6.84642	9.74286	1.17424	S	237	0.710914	5.87333	2.9806	Q9BTK6	PAXIP1-associated glutamate-rich protein 1 OS=Homo sapiens OX=9606 GN=PAGR1 PE=1 SV=1	0.999491	DLFSLDSEDPS(0.001)PAS(0.999)PPLR	1.0075
PAPOLG	1.37988	0.0453143	2.92493	4.23133	1.31516	S	648	0.544694	5.87333	2.53331	Q9BWT3	Poly(A) polymerase gamma OS=Homo sapiens OX=9606 GN=PAPOLG PE=1 SV=2	0.998007	SHS(0.998)PS(0.002)IDGTPK	-0.055335
PGRMC2	2.86565	0.00154173	11.6268	4.72433	6.65753	S	104	0.51567	5.87333	5.55713	O15173	Membrane-associated progesterone receptor component 2 OS=Homo sapiens OX=9606 GN=PGRMC2 PE=1 SV=1	1	RDFS(1)LEQLR	-3.0335
PKP4	1.91588	0.0119463	4.60238	5.66994	1.99713	S	337	0.53384	5.87333	3.58886	Q99569	Plakophilin-4 OS=Homo sapiens OX=9606 GN=PKP4 PE=1 SV=2	0.88961	VASPSQGQVGS(0.007)S(0.103)S(0.89)PKR	-0.46727
POLR1D	1.65389	0.036151	4.12476	5.95646	1.2297	S	104	0.611662	5.87333	2.70392	P0DPB5	Protein POLR1D, isoform 2 OS=Homo sapiens OX=9606 GN=POLR1D PE=1 SV=1	0.999916	GSASYS(1)PPR	-0.0060696
POLR2A	1.23415	0.0418827	2.41556	1.81755	2.83937	S	1917	0.476049	5.87333	2.59249	P24928	DNA-directed RNA polymerase II subunit RPB1 OS=Homo sapiens OX=9606 GN=POLR2A PE=1 SV=2	0.936581	YS(0.983)PT(0.017)S(0.001)PT(0.025)YS(0.937)PT(0.028)S(0.009)PK	0.055091
PPAN	1.44303	0.0376275	4.60889	3.1113	1.37549	S	359	0.539753	5.87333	2.6735	Q9NQ55	Suppressor of SWI4 1 homolog OS=Homo sapiens OX=9606 GN=PPAN PE=2 SV=1	1	VGGS(1)DEEASGIPSR	-0.24482
PPP1R12A	1.52809	0.0498177	5.93791	1.28235	2.62638	T	696	0.62055	5.87333	2.46248	O14974	Protein phosphatase 1 regulatory subunit 12A OS=Homo sapiens OX=9606 GN=PPP1R12A PE=1 SV=1	0.837074	RS(0.163)T(0.837)QGVTLTDLQEAEK	0.99911
PPP1R7	1.61606	0.0391198	7.12556	2.20249	1.64895	S	12	0.611214	5.87333	2.64402	Q15435	Protein phosphatase 1 regulatory subunit 7 OS=Homo sapiens OX=9606 GN=PPP1R7 PE=1 SV=1	1	GAGQQQS(1)QEMMEVDRR	-3.5152
PRKAB2	1.2917	0.0473906	1.52249	4.17325	2.14355	S	108	0.516727	5.87333	2.49977	O43741	5'-AMP-activated protein kinase subunit beta-2 OS=Homo sapiens OX=9606 GN=PRKAB2 PE=1 SV=1	1	S(1)HNDFVAILDLPEGEHQYK	-4.1015
PRKCQ	1.26511	0.0356572	2.72451	2.10023	2.21185	S	695	0.466073	5.87333	2.7144	Q04759	Protein kinase C theta type OS=Homo sapiens OX=9606 GN=PRKCQ PE=1 SV=3	1	NFS(1)FMNPGMER	-1.2905
PRRC2A	1.63748	0.0467458	8.02996	1.42265	2.29059	S	1092	0.652377	5.87333	2.51001	P48634	Protein PRRC2A OS=Homo sapiens OX=9606 GN=PRRC2A PE=1 SV=3	0.998435	T(0.008)AS(0.008)ET(0.171)RS(0.814)EGS(0.998)EYEEIPK	-0.90871
PTPN12	1.41674	0.0317616	3.8439	2.76144	1.68116	S	435	0.505449	5.87333	2.80293	Q05209	Tyrosine-protein phosphatase non-receptor type 12 OS=Homo sapiens OX=9606 GN=PTPN12 PE=1 SV=3	1	NLS(1)FEIKK	-0.067889
RAD23A	3.03086	0.0129617	18.6068	19.4347	1.43624	S	123	0.860966	5.87333	3.5203	P54725	UV excision repair protein RAD23 homolog A OS=Homo sapiens OX=9606 GN=RAD23A PE=1 SV=1	0.924345	EDKS(0.924)PS(0.075)EESAPTTSPESVSGSVPSSGSSGR	-0.2703
RANBP2	1.72389	0.0177308	3.42108	5.44717	1.8524	S	2804	0.528402	5.87333	3.26245	P49792	E3 SUMO-protein ligase RanBP2 OS=Homo sapiens OX=9606 GN=RANBP2 PE=1 SV=2	0.989902	S(0.001)IS(0.99)S(0.01)PSVSSETMDKPVDLSTR	-0.22124
RAVER1	1.68982	0.0124597	4.07189	2.97764	2.52133	T	463	0.475547	5.87333	3.55342	Q8IY67	Ribonucleoprotein PTB-binding 1 OS=Homo sapiens OX=9606 GN=RAVER1 PE=1 SV=1	1	EALGLGPPAAQLT(1)PPPAPVGLR	-0.31878
RB1	1.84264	0.0270806	9.06539	3.13431	1.56526	T	373	0.62969	5.87333	2.92627	P06400	Retinoblastoma-associated protein OS=Homo sapiens OX=9606 GN=RB1 PE=1 SV=2	1	SNLDEEVNVIPPHT(1)PVR	1.6892
RBM14	1.45449	0.0231412	2.11499	3.25299	2.25023	S	582	0.476956	5.87333	3.04954	Q96PK6	RNA-binding protein 14 OS=Homo sapiens OX=9606 GN=RBM14 PE=1 SV=2	0.995229	T(0.005)RLS(0.995)PPR	1.2643
RBM26	2.00094	0.0172242	5.53898	7.35825	1.51152	S	127	0.608937	5.87333	3.28596	Q5T8P6	RNA-binding protein 26 OS=Homo sapiens OX=9606 GN=RBM26 PE=1 SV=3	1	RLNHS(1)PPQSSSR	0.89999
RIF1	1.97646	0.00743355	4.92421	4.50317	2.54508	S	1579	0.494065	5.87333	4.0004	Q5UIP0	Telomere-associated protein RIF1 OS=Homo sapiens OX=9606 GN=RIF1 PE=1 SV=2	0.996335	S(0.004)NES(0.996)VDIQDQEEK	-1.7454
RIPK2	1.62003	0.0216377	3.75599	4.10484	1.7875	S	531	0.522128	5.87333	3.10274	O43353	Receptor-interacting serine/threonine-protein kinase 2 OS=Homo sapiens OX=9606 GN=RIPK2 PE=1 SV=2	0.99992	SPS(1)LNLLQNK	-0.34876
RPLP0P6	2.17549	0.0249959	8.25017	9.3535	1.09096	S	307	0.727865	5.87333	2.98887	Q8NHW5	60S acidic ribosomal protein P0-like OS=Homo sapiens OX=9606 GN=RPLP0P6 PE=5 SV=1	1	VEAKEES(1)EES(1)DEDMGFGLFD	1.1041
RSL1D1	2.93587	0.026283	4.61625	60.4918	1.57276	S	361	0.995351	5.87333	2.94958	O76021	Ribosomal L1 domain-containing protein 1 OS=Homo sapiens OX=9606 GN=RSL1D1 PE=1 SV=3	0.999744	ATNES(1)EDEIPQLVPIGK	1.239
S100A11	1.37489	0.0445987	3.06121	4.07112	1.31531	S	6	0.540181	5.87333	2.54524	P31949	Protein S100-A11 OS=Homo sapiens OX=9606 GN=S100A11 PE=1 SV=2	0.999911	ISS(1)PTETER	0.55578
SF3B1	1.31918	0.0335676	1.65914	2.69781	2.96801	T	235	0.477877	5.87333	2.76051	O75533	Splicing factor 3B subunit 1 OS=Homo sapiens OX=9606 GN=SF3B1 PE=1 SV=3	1	WDET(1)PGR	0.15376
SH3BP4	2.41352	0.031208	3.14711	30.6709	1.64861	S	246	0.856938	5.87333	2.81645	Q9P0V3	SH3 domain-binding protein 4 OS=Homo sapiens OX=9606 GN=SH3BP4 PE=1 SV=1	0.999931	SYS(1)LSELSVLQAK	-0.50838
SLC25A46	3.0328	0.00784942	19.7449	18.5317	1.97219	S	34	0.767407	5.87333	3.95201	Q96AG3	Mitochondrial outer membrane protein SLC25A46 OS=Homo sapiens OX=9606 GN=SLC25A46 PE=1 SV=1	0.925258	S(0.009)FS(0.925)T(0.062)GS(0.004)DLGHWVTTPPDIPGSR	0.52262
SRFBP1	1.69641	0.0488424	5.72952	5.54019	0.978376	S	203	0.6848	5.87333	2.47723	Q8NEF9	Serum response factor-binding protein 1 OS=Homo sapiens OX=9606 GN=SRFBP1 PE=1 SV=1	0.999345	AVTIANS(0.999)PS(0.001)KPSEK	-0.82409
SRRT	2.01194	0.0410616	15.5352	2.66814	1.44401	T	544	0.771625	5.87333	2.60741	Q9BXP5	Serrate RNA effector molecule homolog OS=Homo sapiens OX=9606 GN=SRRT PE=1 SV=1	0.999719	TQLWASEPGT(1)PPLPTSLPSQNPILK	0.17041
STIM1	1.93844	0.0191691	1.64772	8.93614	3.28885	S	257	0.60585	5.87333	3.19953	Q13586	Stromal interaction molecule 1 OS=Homo sapiens OX=9606 GN=STIM1 PE=1 SV=3	1	AEQS(1)LHDLQER	0.10472
SYNPO2	2.01034	0.0441407	1.30255	2.95778	16.8822	S	263	0.787445	5.87333	2.55299	Q9UMS6	Synaptopodin-2 OS=Homo sapiens OX=9606 GN=SYNPO2 PE=1 SV=2	0.849057	IIQIS(0.849)S(0.151)GR	1.0576
TAGLN2	1.65424	0.027208	3.66592	4.85709	1.35872	S	163	0.566012	5.87333	2.92262	P37802	Transgelin-2 OS=Homo sapiens OX=9606 GN=TAGLN2 PE=1 SV=3	1	NFS(1)DNQLQEGK	0.42074
TBC1D4	2.08013	0.00468487	4.73894	4.4945	3.83298	S	588	0.470175	5.87333	4.42416	O60343	TBC1 domain family member 4 OS=Homo sapiens OX=9606 GN=TBC1D4 PE=1 SV=2	1	LGS(1)VDS(1)FER	0.16483
TBC1D5	2.04673	0.0144596	3.71741	9.96194	1.93179	S	522	0.59683	5.87333	3.42934	Q92609	TBC1 domain family member 5 OS=Homo sapiens OX=9606 GN=TBC1D5 PE=1 SV=1	0.999939	SES(1)MPVQLNK	-0.078622
TNS3	1.89084	0.0081483	4.83592	2.76881	3.69314	S	332	0.482483	5.87333	3.91897	Q68CZ2	Tensin-3 OS=Homo sapiens OX=9606 GN=TNS3 PE=1 SV=2	1	WDS(1)YENLSADGEVLHTQGPVDGSLYAK	0.27084
TNS3	1.32285	0.0429529	1.48031	3.97645	2.3903	S	660	0.514029	5.87333	2.57349	Q68CZ2	Tensin-3 OS=Homo sapiens OX=9606 GN=TNS3 PE=1 SV=2	0.990535	GVGSGPHPPDT(0.008)QQPS(0.991)PS(0.002)K	-0.99243
TOMM20	2.0231	0.00774852	3.97017	6.58772	2.54033	S	135	0.510436	5.87333	3.96348	Q15388	Mitochondrial import receptor subunit TOM20 homolog OS=Homo sapiens OX=9606 GN=TOMM20 PE=1 SV=1	1	IVS(1)AQS(1)LAEDDVE	-1.0041
TOMM22	1.82046	0.0121037	3.20406	5.7612	2.17353	S	15	0.508818	5.87333	3.57782	Q9NS69	Mitochondrial import receptor subunit TOM22 homolog OS=Homo sapiens OX=9606 GN=TOMM22 PE=1 SV=3	1	AAAVAAAGAGEPQS(1)PDELLPK	-0.092371
TP53BP2	1.50686	0.0405312	1.94253	6.3564	1.75311	S	480	0.575746	5.87333	2.61722	Q13625	Apoptosis-stimulating of p53 protein 2 OS=Homo sapiens OX=9606 GN=TP53BP2 PE=1 SV=2	0.99419	KNQS(0.994)S(0.006)EDILR	0.82705
TRAF3IP1	1.43986	0.0395683	3.36786	4.09405	1.3751	S	476	0.546356	5.87333	2.63539	Q8TDR0	TRAF3-interacting protein 1 OS=Homo sapiens OX=9606 GN=TRAF3IP1 PE=1 SV=1	1	RQDS(1)MEALQMDR	-0.81388
TRIM56	2.15858	0.0465278	2.32853	35.4879	1.50131	S	475	0.858789	5.87333	2.51351	Q9BRZ2	E3 ubiquitin-protein ligase TRIM56 OS=Homo sapiens OX=9606 GN=TRIM56 PE=1 SV=3	1	EPS(1)PALGPNLDGSGLLPR	1.1713
UFD1	1.27993	0.0485097	3.56059	2.51287	1.49579	S	247	0.515615	5.87333	2.48233	Q92890	Ubiquitin recognition factor in ER-associated degradation protein 1 OS=Homo sapiens OX=9606 GN=UFD1 PE=1 SV=3	0.986761	GVEPS(0.013)PS(0.987)PIKPGDIK	-1.2402
USP42	1.27117	0.0473538	3.51864	2.40498	1.56789	S	856	0.508398	5.87333	2.50035	Q9H9J4	Ubiquitin carboxyl-terminal hydrolase 42 OS=Homo sapiens OX=9606 GN=USP42 PE=1 SV=3	1	DSALAEAPEGLS(1)PAPPAR	3.4976
WWC3	1.18072	0.0453088	1.84041	2.63214	2.06713	T	909	0.466061	5.87333	2.5334	Q9ULE0	Protein WWC3 OS=Homo sapiens OX=9606 GN=WWC3 PE=1 SV=3	0.996994	S(0.003)QT(0.997)FSPGAR	1.8604
XRCC4	3.13258	0.00995244	23.5602	20.6136	1.76775	S	260	0.836561	5.87333	3.7446	Q13426	DNA repair protein XRCC4 OS=Homo sapiens OX=9606 GN=XRCC4 PE=1 SV=2	0.960228	DDSIIS(0.04)S(0.96)LDVTDIAPSR	-0.64755
ZC3H11A	1.45067	0.0411532	2.44531	5.3869	1.43619	S	758	0.556723	5.87333	2.60573	O75152	Zinc finger CCCH domain-containing protein 11A OS=Homo sapiens OX=9606 GN=ZC3H11A PE=1 SV=3	0.940204	RLS(0.94)S(0.786)AS(0.137)T(0.137)GKPPLSVEDDFEK	-0.17926
ZC3H13	1.89087	0.0372663	12.1718	2.75295	1.4376	S	877	0.705334	5.87333	2.68082	Q5T200	Zinc finger CCCH domain-containing protein 13 OS=Homo sapiens OX=9606 GN=ZC3H13 PE=1 SV=1	0.9872	S(0.012)LS(0.987)PS(0.001)HLTEDR	0.32704
ZNF579	1.55248	0.0225686	3.62519	2.13019	2.61935	S	483	0.505802	5.87333	3.06934	Q8NAF0	Zinc finger protein 579 OS=Homo sapiens OX=9606 GN=ZNF579 PE=1 SV=2	0.928597	AAALQALQAQAPT(0.071)S(0.929)PPPPPPPLK	0.31479

## Sheet: Table S6
Supp. Table 6: 19 phosphosites more abundant in tumor logFC >1;. p<0.01.
Protein/AA*/Position	Log FC	p.value	Protein accession	Protein description
LMO7 (S1593)	3.62188	0.00046889	Q8WWI1	LIM domain only protein 7
LMNB1 (S393)	2.9925	0.00123706	P20700	Lamin-B1
PGRMC2 (S104)	2.86565	0.00154173	O15173	Membrane-associated progesterone receptor component 2
BRD2 (S301)	2.35304	0.00239693	P25440	Bromodomain-containing protein 2
MYO18A (S102)	2.39332	0.00270008	Q92614	Unconventional myosin-XVIIIa
TBC1D4 (S588)	2.08013	0.00468487	O60343	TBC1 domain family member 4
FOXK1 (S416)	2.11835	0.00558465	P85037	Forkhead box protein K1
CTTN (S447)	2.70966	0.00686944	Q14247	Src substrate cortactin
RIF1 (S1579)	1.97646	0.00743355	Q5UIP0	Telomere-associated protein RIF1
SRRM2 (S2100)	2.09921	0.00773605	Q9UQ35	Serine/arginine repetitive matrix protein 2
TOMM20 (S135)	2.0231	0.00774852	Q15388	Mitochondrial import receptor subunit TOM20
SLC25A46 (S34)	3.0328	0.00784942	Q96AG3	Mitochondrial outer membrane protein SLC25A46
MPRIP (S)220	2.2489	0.00786606	Q6WCQ1	Myosin phosphatase Rho-interacting protein
LSP1 (T175)	2.56085	0.00793154	P33241	Lymphocyte-specific protein
TNS3 (S332)	1.89084	0.0081483	Q68CZ2	Tensin-3
BAZ1B (S361)	2.26153	0.00853776	Q9UIG0	Tyrosine-protein kinase BAZ1B
ADNP (S953)	2.04326	0.00940812	Q9H2P0	Activity-dependent neuroprotector homeobox
OSTF1 (S213)	3.0031	0.00950872	Q92882	Osteoclast-stimulating factor 1
XRCC4 (S260)	3.13258	0.00995244	Q13426	DNA repair protein XRCC4

## Sheet: Table S7
Supp. Table 7: Enrichment Analysis by Gene Ontology.
Biological processes	Description	GeneRatio	pvalue	geneID
GO:0006356	regulation of transcription by RNA polymerase I	5/118	0.00063756	BAZ1B/DDX21/SF3B1/MYBBP1A/MACROH2A1
GO:0035066	positive regulation of histone acetylation	4/118	0.000810288	BAZ1B/DDX21/SF3B1/MYBBP1A
GO:0035065	regulation of histone acetylation	5/118	0.000996467	BAZ1B/DDX21/SF3B1/MYBBP1A/IWS1
GO:0045945	positive regulation of transcription by RNA polymerase III	4/118	0.00110382	BAZ1B/DDX21/SF3B1/MYBBP1A
GO:0006359	regulation of transcription by RNA polymerase III	4/118	0.00146467	BAZ1B/DDX21/SF3B1/MYBBP1A
GO:0006360	transcription by RNA polymerase I	5/118	0.00179026	BAZ1B/DDX21/SF3B1/MYBBP1A/MACROH2A1
GO:0034502	protein localization to chromosome	6/118	0.00182127	XRCC4/DKC1/RB1/CDK1/MACROH2A1/ATRX
GO:0045943	positive regulation of transcription by RNA polymerase I	4/118	0.00241829	BAZ1B/DDX21/SF3B1/MYBBP1A
GO:2000758	positive regulation of peptidyl-lysine acetylation	4/118	0.00241829	BAZ1B/DDX21/SF3B1/MYBBP1A
GO:2000756	regulation of peptidyl-lysine acetylation	5/118	0.00252864	BAZ1B/DDX21/SF3B1/MYBBP1A/IWS1
GO:0042254	ribosome biogenesis	9/118	0.00261481	DKC1/NPM1/DDX21/NOP2/MYBBP1A/PPAN/XRN2/KRI1/SRFBP1
GO:0031058	positive regulation of histone modification	6/118	0.00308617	RIF1/BAZ1B/DDX21/SF3B1/MYBBP1A/NELFE
GO:0045639	positive regulation of myeloid cell differentiation	4/118	0.00372982	ACIN1/INPP5D/RB1/BRD1
GO:1901985	positive regulation of protein acetylation	4/118	0.00372982	BAZ1B/DDX21/SF3B1/MYBBP1A
GO:1901983	regulation of protein acetylation	5/118	0.0040189	BAZ1B/DDX21/SF3B1/MYBBP1A/IWS1
GO:0061077	chaperone-mediated protein folding	4/118	0.00453736	FKBP5/DNAJC5/ST13/HSPH1
GO:0010629	negative regulation of gene expression	20/118	0.00456885	LMNB1/RIF1/ADNP/NPM1/HDAC7/HNRNPK/INPP5D/RB1/EDC3/CBX3/LARP1/CDK1/VIM/MACROH2A1/TRAF3IP1/XRN2/SRRT/LSM14A/ATRX/UFD1
GO:0090068	positive regulation of cell cycle process	8/118	0.00467962	NPM1/PKP4/MSX1/PAGR1/RB1/CDK1/MACROH2A1/ATRX
GO:0018205	peptidyl-lysine modification	11/118	0.00502848	RIF1/BAZ1B/RANBP2/HDAC7/PAGR1/DDX21/SF3B1/MYBBP1A/IWS1/BRD1/NELFE
GO:0006383	transcription by RNA polymerase III	4/118	0.00545496	BAZ1B/DDX21/SF3B1/MYBBP1A
GO:0031056	regulation of histone modification	7/118	0.00548215	RIF1/BAZ1B/DDX21/SF3B1/MYBBP1A/IWS1/NELFE
GO:0042255	ribosome assembly	3/118	0.00567761	NPM1/NOP2/PPAN
GO:0045786	negative regulation of cell cycle	10/118	0.00571841	BAZ1B/NPM1/RBM14/RB1/DTX3L/CDK1/ATRIP/MACROH2A1/TP53BP2/ATRX
GO:0016072	rRNA metabolic process	8/118	0.00593133	DKC1/DDX21/NOP2/PPAN/MACROH2A1/XRN2/KRI1/SRFBP1
GO:0006364	rRNA processing	7/118	0.00653573	DKC1/DDX21/NOP2/PPAN/XRN2/KRI1/SRFBP1
GO:0010948	negative regulation of cell cycle process	9/118	0.00681566	BAZ1B/NPM1/RBM14/RB1/DTX3L/CDK1/ATRIP/MACROH2A1/ATRX
GO:0045787	positive regulation of cell cycle	9/118	0.00681566	NPM1/PKP4/RAD23A/MSX1/PAGR1/RB1/CDK1/MACROH2A1/ATRX
GO:0006338	chromatin remodeling	13/118	0.00723033	LMNB1/BRD2/RIF1/BAZ1B/NPM1/RB1/CBX3/DDX21/SF3B1/MYBBP1A/MACROH2A1/HMGA1/ATRX
GO:0007064	mitotic sister chromatid cohesion	3/118	0.00737797	RB1/MACROH2A1/ATRX
GO:0045944	positive regulation of transcription by RNA polymerase II	20/118	0.00778116	LMO7/BAZ1B/MLXIPL/NPM1/BCLAF1/FOSL2/RIPK2/RBM14/MSX1/PAGR1/HNRNPK/RB1/DDX21/SF3B1/MYBBP1A/CDK12/HMGA1/ATRX/NELFE/PPP1R12A
GO:0045814	negative regulation of gene expression, epigenetic	6/118	0.00900433	LMNB1/RIF1/RB1/CBX3/MACROH2A1/ATRX
GO:0070198	protein localization to chromosome, telomeric region	3/118	0.00934828	DKC1/MACROH2A1/ATRX
GO:0002684	positive regulation of immune system process	15/118	0.00992074	MYO18A/RIF1/ACIN1/RIPK2/RBM14/INPP5D/RB1/DDX21/IRS2/CYBA/PRKCQ/LSM14A/TRIM56/HSPH1/UFD1
GO:0032479	regulation of type I interferon production	4/118	0.0103471	RIPK2/TRAF3IP1/TRIM56/UFD1
GO:0032606	type I interferon production	4/118	0.0103471	RIPK2/TRAF3IP1/TRIM56/UFD1
GO:0006396	RNA processing	20/118	0.0115185	SRRM2/DKC1/RBM26/ACIN1/MFAP1/RBM14/HNRNPK/DDX21/SF3B1/NOP2/IWS1/ZC3H13/PPAN/CDK12/XRN2/SRRT/POLR2A/PAPOLG/KRI1/SRFBP1
GO:0022900	electron transport chain	3/118	0.0115968	CYBA/MYBBP1A/CDK1
GO:0001961	positive regulation of cytokine-mediated signaling pathway	3/118	0.0141298	RIPK2/LSM14A/TRIM56
GO:0043331	response to dsRNA	3/118	0.0141298	NPM1/RIPK2/DDX21
GO:0016573	histone acetylation	6/118	0.0150972	BAZ1B/DDX21/SF3B1/MYBBP1A/IWS1/BRD1
GO:0072331	signal transduction by p53 class mediator	6/118	0.0150972	MSX1/HNRNPK/NOP2/MYBBP1A/TP53BP2/ATRX
GO:0016071	mRNA metabolic process	18/118	0.015728	SRRM2/DKC1/NPM1/RBM26/ACIN1/MFAP1/RBM14/HNRNPK/EDC3/LARP1/SF3B1/IWS1/ZC3H13/VIM/CDK12/XRN2/SRRT/PAPOLG
GO:0018393	internal peptidyl-lysine acetylation	6/118	0.0163368	BAZ1B/DDX21/SF3B1/MYBBP1A/IWS1/BRD1
GO:0007062	sister chromatid cohesion	3/118	0.016952	RB1/MACROH2A1/ATRX
GO:0042273	ribosomal large subunit biogenesis	3/118	0.016952	NPM1/NOP2/PPAN
GO:0050871	positive regulation of B cell activation	3/118	0.016952	RIF1/INPP5D/IRS2
GO:0006325	chromatin organization	16/118	0.0181378	LMNB1/BRD2/RIF1/BAZ1B/NPM1/HDAC7/RB1/CBX3/DDX21/DTX3L/SF3B1/MYBBP1A/MACROH2A1/HMGA1/BRD1/ATRX
GO:0006475	internal protein amino acid acetylation	6/118	0.0190239	BAZ1B/DDX21/SF3B1/MYBBP1A/IWS1/BRD1
GO:0002824	positive regulation of adaptive immune response based on somatic recombination of immune receptors built from immunoglobulin superfamily domains	3/118	0.0200663	RIF1/RIPK2/PRKCQ
GO:0006457	protein folding	5/118	0.021352	RANBP2/FKBP5/DNAJC5/ST13/HSPH1
GO:0002831	regulation of response to biotic stimulus	8/118	0.022963	RIPK2/RBM14/DTX3L/CYBA/TRAF3IP1/LSM14A/TRIM56/UFD1
GO:0031507	heterochromatin formation	5/118	0.023242	LMNB1/RIF1/RB1/CBX3/ATRX
GO:0034728	nucleosome organization	5/118	0.023242	BRD2/NPM1/MACROH2A1/HMGA1/ATRX
GO:0050688	regulation of defense response to virus	3/118	0.0234744	DTX3L/TRAF3IP1/UFD1
GO:0060760	positive regulation of response to cytokine stimulus	3/118	0.0234744	RIPK2/LSM14A/TRIM56
GO:0018394	peptidyl-lysine acetylation	6/118	0.0235991	BAZ1B/DDX21/SF3B1/MYBBP1A/IWS1/BRD1
GO:0051607	defense response to virus	6/118	0.0235991	DDX21/DTX3L/TRAF3IP1/LSM14A/TRIM56/UFD1
GO:0140546	defense response to symbiont	6/118	0.0235991	DDX21/DTX3L/TRAF3IP1/LSM14A/TRIM56/UFD1
GO:0072332	intrinsic apoptotic signaling pathway by p53 class mediator	4/118	0.0243676	MSX1/HNRNPK/MYBBP1A/TP53BP2
GO:0045089	positive regulation of innate immune response	6/118	0.0252753	RIPK2/RBM14/CYBA/LSM14A/TRIM56/UFD1
GO:0016570	histone modification	12/118	0.0253971	RIF1/BAZ1B/RBM14/PAGR1/DDX21/DTX3L/SF3B1/MYBBP1A/CDK1/IWS1/BRD1/NELFE
GO:0002221	pattern recognition receptor signaling pathway	4/118	0.0269966	RIPK2/CYBA/LSM14A/UFD1
GO:0032623	interleukin-2 production	3/118	0.0271766	RIPK2/HDAC7/PRKCQ
GO:0032663	regulation of interleukin-2 production	3/118	0.0271766	RIPK2/HDAC7/PRKCQ
GO:0070828	heterochromatin organization	5/118	0.0295508	LMNB1/RIF1/RB1/CBX3/ATRX
GO:1901698	response to nitrogen compound	17/118	0.030191	TBC1D4/NPM1/RIPK2/NCOR2/RB1/LARP1/DDX21/IRS2/SH3BP4/CYBA/CDK1/PRKCQ/VIM/NCOA5/BAIAP2/ATRX/UFD1
GO:0001649	osteoblast differentiation	6/118	0.0307767	VCAN/HDAC7/RSL1D1/DDX21/MYBBP1A/CLIC1
GO:0002833	positive regulation of response to biotic stimulus	6/118	0.0307767	RIPK2/RBM14/CYBA/LSM14A/TRIM56/UFD1
GO:0002753	cytosolic pattern recognition receptor signaling pathway	3/118	0.0311717	RIPK2/LSM14A/UFD1
GO:0042274	ribosomal small subunit biogenesis	3/118	0.0311717	NPM1/KRI1/SRFBP1
GO:0071230	cellular response to amino acid stimulus	3/118	0.0311717	SH3BP4/CYBA/BAIAP2
GO:0040008	regulation of growth	11/118	0.0321306	CTTN/ADNP/OGFR/MSX1/RB1/SH3BP4/CYBA/CDK1/PRKCQ/WWC3/MYCBP2
GO:0006334	nucleosome assembly	4/118	0.0327471	BRD2/NPM1/MACROH2A1/ATRX
GO:0006397	mRNA processing	13/118	0.0353189	SRRM2/RBM26/ACIN1/MFAP1/RBM14/HNRNPK/SF3B1/IWS1/ZC3H13/CDK12/XRN2/SRRT/PAPOLG
GO:0002821	positive regulation of adaptive immune response	3/118	0.0354578	RIF1/RIPK2/PRKCQ
GO:0030261	chromosome condensation	3/118	0.0354578	BAZ1B/ACIN1/CDK1
GO:0046635	positive regulation of alpha-beta T cell activation	3/118	0.0354578	RIPK2/PRKCQ/HSPH1
GO:0030218	erythrocyte differentiation	4/118	0.0358712	ACIN1/INPP5D/RB1/BRD1
GO:1901699	cellular response to nitrogen compound	13/118	0.036491	TBC1D4/NPM1/RIPK2/RB1/LARP1/IRS2/SH3BP4/CYBA/PRKCQ/VIM/NCOA5/BAIAP2/ATRX
GO:0034660	ncRNA metabolic process	11/118	0.0372848	DKC1/NCOR2/DDX21/NOP2/PPAN/MACROH2A1/XRN2/SRRT/ATRX/KRI1/SRFBP1
GO:1901653	cellular response to peptide	9/118	0.0373725	TBC1D4/RIPK2/RB1/IRS2/CYBA/PRKCQ/VIM/NCOA5/BAIAP2
GO:0034101	erythrocyte homeostasis	4/118	0.0391625	ACIN1/INPP5D/RB1/BRD1
GO:1901989	positive regulation of cell cycle phase transition	4/118	0.0391625	NPM1/PAGR1/RB1/CDK1
GO:0006473	protein acetylation	6/118	0.0392579	BAZ1B/DDX21/SF3B1/MYBBP1A/IWS1/BRD1
GO:0002218	activation of innate immune response	5/118	0.0422827	RIPK2/RBM14/CYBA/LSM14A/UFD1
GO:0001503	ossification	7/118	0.0433528	OSTF1/VCAN/HDAC7/RSL1D1/DDX21/MYBBP1A/CLIC1
GO:0034470	ncRNA processing	8/118	0.0433635	DKC1/DDX21/NOP2/PPAN/XRN2/SRRT/KRI1/SRFBP1
GO:0071824	protein-DNA complex subunit organization	6/118	0.0440071	BRD2/NPM1/RB1/MACROH2A1/HMGA1/ATRX
GO:0071229	cellular response to acid chemical	3/118	0.0448899	SH3BP4/CYBA/BAIAP2
GO:0022613	ribonucleoprotein complex biogenesis	10/118	0.0455018	DKC1/NPM1/DDX21/SF3B1/NOP2/MYBBP1A/PPAN/XRN2/KRI1/SRFBP1
GO:0000154	rRNA modification	2/118	0.0458187	DKC1/NOP2
GO:0002752	cell surface pattern recognition receptor signaling pathway	2/118	0.0458187	RIPK2/CYBA
GO:0009124	nucleoside monophosphate biosynthetic process	2/118	0.0458187	DCK/AMPD2
GO:0009156	ribonucleoside monophosphate biosynthetic process	2/118	0.0458187	DCK/AMPD2
GO:0032728	positive regulation of interferon-beta production	2/118	0.0458187	RIPK2/TRIM56
GO:0035136	forelimb morphogenesis	2/118	0.0458187	MSX1/ATRX
GO:0045648	positive regulation of erythrocyte differentiation	2/118	0.0458187	INPP5D/BRD1
GO:0061081	positive regulation of myeloid leukocyte cytokine production involved in immune response	2/118	0.0458187	RIPK2/DDX21
GO:0090151	establishment of protein localization to mitochondrial membrane	2/118	0.0458187	TOMM20/TOMM22
GO:0140747	regulation of ncRNA transcription	2/118	0.0458187	MACROH2A1/ATRX
GO:0140895	cell surface toll-like receptor signaling pathway	2/118	0.0458187	RIPK2/CYBA
GO:0045893	positive regulation of DNA-templated transcription	23/118	0.0467725	LMO7/FOXK1/BAZ1B/MLXIPL/NPM1/BCLAF1/FOSL2/RIPK2/RBM14/MSX1/PAGR1/HNRNPK/RB1/DDX21/DTX3L/SF3B1/MYBBP1A/CDK12/HMGA1/ATRX/NELFE/TRIM56/PPP1R12A
GO:1903508	positive regulation of nucleic acid-templated transcription	23/118	0.0467725	LMO7/FOXK1/BAZ1B/MLXIPL/NPM1/BCLAF1/FOSL2/RIPK2/RBM14/MSX1/PAGR1/HNRNPK/RB1/DDX21/DTX3L/SF3B1/MYBBP1A/CDK12/HMGA1/ATRX/NELFE/TRIM56/PPP1R12A
GO:1902680	positive regulation of RNA biosynthetic process	23/118	0.0487841	LMO7/FOXK1/BAZ1B/MLXIPL/NPM1/BCLAF1/FOSL2/RIPK2/RBM14/MSX1/PAGR1/HNRNPK/RB1/DDX21/DTX3L/SF3B1/MYBBP1A/CDK12/HMGA1/ATRX/NELFE/TRIM56/PPP1R12A
Cellular components	Description	GeneRatio	pvalue	geneID
GO:0005721	pericentric heterochromatin	4/121	0.00240624	BAZ1B/CBX3/MACROH2A1/ATRX
GO:0030686	90S preribosome	3/121	0.00565456	RSL1D1/KRI1/SRFBP1
GO:0051233	spindle midzone	3/121	0.00734822	CTTN/RIF1/PKP4
GO:1990904	ribonucleoprotein complex	16/121	0.0113961	SRRM2/DKC1/NPM1/MFAP1/RBM14/HNRNPK/RSL1D1/LARP1/SF3B1/PPAN/VIM/SRRT/MYH10/LSM14A/KRI1/SRFBP1
GO:0140513	nuclear protein-containing complex	24/121	0.0136152	SRRM2/BAZ1B/ADNP/XRCC4/DKC1/BCLAF1/RANBP2/FOSL2/MFAP1/PAGR1/HNRNPK/RB1/CBX3/DDX21/SF3B1/MYBBP1A/POLR1D/ATRIP/CDK12/POLR2A/HMGA1/BRD1/AFF4/NELFE
GO:0030684	preribosome	4/121	0.0153741	RSL1D1/PPAN/KRI1/SRFBP1
GO:0000785	chromatin	20/121	0.0155143	FOXK1/RIF1/BAZ1B/ADNP/MLXIPL/FOSL2/MSX1/NCOR2/HNRNPK/RB1/CBX3/DDX21/SF3B1/MYBBP1A/MACROH2A1/HMGA1/BRD1/AFF4/ATRX/TRIM56
GO:1902494	catalytic complex	23/121	0.0185003	LMO7/SRRM2/BAZ1B/XRCC4/DKC1/RAD23A/RANBP2/PAGR1/HNRNPK/RB1/DDX21/SF3B1/CYBA/MYBBP1A/CDK1/POLR1D/ZC3H13/CDK12/POLR2A/BRD1/ADRM1/PRKAB2/PPP1R12A
GO:0000792	heterochromatin	5/121	0.019462	BAZ1B/CBX3/MACROH2A1/HMGA1/ATRX
GO:0071005	U2-type precatalytic spliceosome	3/121	0.0233836	SRRM2/MFAP1/SF3B1
GO:0071011	precatalytic spliceosome	3/121	0.0270722	SRRM2/MFAP1/SF3B1
GO:0002102	podosome	3/121	0.0310528	CTTN/HNRNPK/PTPN12
GO:0008023	transcription elongation factor complex	3/121	0.0310528	CDK12/AFF4/NELFE
GO:0070603	SWI/SNF superfamily-type complex	5/121	0.0420689	BAZ1B/RB1/DDX21/SF3B1/MYBBP1A
GO:0010494	cytoplasmic stress granule	4/121	0.042431	HNRNPK/LARP1/LSM14A/MCRIP1
GO:0016235	aggresome	2/121	0.0456891	PRKCQ/XRN2
GO:0034707	chloride channel complex	2/121	0.0456891	CLCN7/CLIC1
GO:0015629	actin cytoskeleton	13/121	0.0479598	MYO18A/CTTN/MPRIP/LSP1/POF1B/HNRNPK/PTPN12/CYBA/NCOA5/MYH10/SYNPO2/BAIAP2/PPP1R12A
Molecular functions	Description	GeneRatio	pvalue	geneID
GO:0071889	14-3-3 protein binding	6/122	0.000231933	FOXK1/KSR1/HDAC7/IRS2/SYNPO2/PPP1R12A
GO:0019843	rRNA binding	3/122	0.00590553	NPM1/DDX21/PPAN
GO:0060090	molecular adaptor activity	14/122	0.0136035	XRCC4/NPM1/KSR1/RB1/IRS2/DTX3L/VIM/SRRT/ST13/HMGA1/BRD1/SYNPO2/BAIAP2/WWC3
GO:0003682	chromatin binding	14/122	0.0165311	BRD2/ADNP/NPM1/FOSL2/HDAC7/NCOR2/CBX3/CDK1/MACROH2A1/NCOA5/POLR2A/HMGA1/ATRX/NELFE
GO:0016779	nucleotidyltransferase activity	4/122	0.0229349	DKC1/POLR1D/POLR2A/PAPOLG
GO:0003729	mRNA binding	9/122	0.0355292	SRRM2/RBM14/HNRNPK/RSL1D1/EDC3/LARP1/SF3B1/MYH10/LSM14A
GO:0045296	cadherin binding	12/122	0.0414516	CTTN/MPRIP/PKP4/HNRNPK/RSL1D1/TAGLN2/LARP1/GAPVD1/BAIAP2/S100A11/CLIC1/ESYT2
GO:0002020	protease binding	4/122	0.0445134	RAD23A/STIM1/RIPK2/ADRM1
GO:0019208	phosphatase regulator activity	4/122	0.0445134	PABIR2/PPP1R7/ENSA/PPP1R12A
GO:0035173	histone kinase activity	2/122	0.0469944	BAZ1B/CDK1
